# Supplementary material for: An Expanded Notch-Delta Model Exhibiting Long-Range Patterning and Incorporating MicroRNA Regulation
Source: PLoS Comput Biol. 2014 Jun 19;10(6):e1003655. doi: 10.1371/journal.pcbi.1003655 (PMC4063677; doi:10.1371/journal.pcbi.1003655)
Supplement: File S1 — MATLAB code for simulating the expanded Notch-Delta model. (TXT) [file pcbi.1003655.s005.txt]

function yp = signal_mod3(t,y,N)

% signal_mod3.m
%
% System of equations based on Mahaffy feedback system
% Basic linear array of cells, information from nearest neighbor and
% average on boundary

% Default parameters for model
a = 10; k = 10; n = 4; b = 0.1;
alph = 1.2; bet = 10; kb = 2; n2 = 2; gam = 0.069; m = 0.1;

for i = 1:N,
    X(i) = y(2*i-1);
    Y(i) = y(2*i);
end
Xave = mean(X);
Yave = mean(Y);
for j = 1:N,
  if (j == 1)
    yt(1) = a/(1 + k*Y(1)^n) - b*X(1);
    yt(2) = -alph*X(1)*Y(1) + bet*(Xave + X(2))^n2/(1+kb*(Xave + X(2))^n2) - gam*Y(1) + m*(Yave + Y(2) - 2*Y(1));
  elseif (j == N)
    yt(2*N-1) = a/(1 + k*Y(N)^n) - b*X(N);
    yt(2*N) = -alph*X(N)*Y(N) + bet*(Xave + X(N-1))^n2/(1+kb*(Xave + X(N-1))^n2) - gam*Y(N) + m*(Yave + Y(N-1) - 2*Y(N));
  else
    yt(2*j-1) = a/(1 + k*Y(j)^n) - b*X(j);
    yt(2*j) = -alph*X(j)*Y(j) + bet*(X(j-1)+ X(j+1))^n2/(1+kb*(X(j-1)+ X(j+1))^n2) - gam*Y(j) + m*(Y(j-1) + Y(j+1) - 2*Y(j));
  end
end
yp = yt';

% Random ICs y0 = rand(100,1);
% Simulate
% [t,y] = ode23(@signal_mod3,[0,500],y0,[],N);
% plot(t,y);grid;
