# Supplementary material for: An Expanded Notch-Delta Model Exhibiting Long-Range Patterning and Incorporating MicroRNA Regulation
Source: PLoS Comput Biol. 2014 Jun 19;10(6):e1003655. doi: 10.1371/journal.pcbi.1003655 (PMC4063677; doi:10.1371/journal.pcbi.1003655)
Supplement: File S2 — MATLAB code for running Monte Carlo simulations. (TXT) [file pcbi.1003655.s006.txt]

function yfinal = signal_3A_montecarlo()

% signal_3A_montecarlo.m
%
% Code for running Monte Carlo simulations, based on signal_mod3 model
% Authors: Jerry Chen and Joseph Mahaffy
% Last updated: May 12, 2014

% Initialize simulation
% clear;clc;
N = 58;          % Initial number of midline cells
M = 1000;        % Number of iterations in Monte carlo simulation
t0 = 0:1:4000;   % Number of time steps in each simulation

yfinal = [];
parfor i = 1:M
    i
    y0=rand(2*N,1);  % Random low initial conditions

    % Simulate - Uses signal_mod3 model (nearest neighbor communication and
    % average boundary
    [t1,y1] = ode23(@signal_mod3,t0,y0,[],N);
    [maxr,maxc] = size(y1);
    ylastrow = y1(maxr,:);
    yfinal = [yfinal; ylastrow];
    % dlmwrite('y_out.txt',ylastrow,'-append');

    % Visualize simulation (can comment this block out when running
    % large-scale Monte Carlo simulation)
    [s1 s2] = size(y1);
    k = 1:2:2*N;
    it0 = 1:s1;
    dy = y1(it0,k);
    ny = y1(it0,k+1);
    tn = 1:N;
    for j = 1:s1
        subplot(2,1,1)
        bar(tn,ny(j,tn),'g')
        ylabel('Notch');
        subplot(2,1,2)
        bar(tn,dy(j,tn),'g')
        ylabel('Delta');
        pause(0.003);
    end

end
return
